# Supplementary material for: Characterization of the Inducible and Slow-Releasing Hydrogen Sulfide and Persulfide Donor P*: Insights into Hydrogen Sulfide Signaling
Source: Antioxidants (Basel). 2021 Jun 29;10(7):1049. doi: 10.3390/antiox10071049 (PMC8300844; doi:10.3390/antiox10071049)
Supplement: Supplementary file 1 [file antioxidants-10-01049-s001.zip]

Archive with 1 entries (1 files):
- antioxidants-1232571-supplementary.pdf
